# Supplementary material for: ﻿Melhania orriana (Malvaceae, Dombeyoideae), a new species from Somalia
Source: PhytoKeys. 2025 Sep 24;263:129–33. doi: 10.3897/phytokeys.263.163436 (PMC12489488; doi:10.3897/phytokeys.263.163436)
Supplement: XML Treatment for Melhania orriana [file phytokeys.263.163436-treatment1.xml]

<!DOCTYPE tp:taxon-treatment
  PUBLIC "-//TaxonX//DTD Taxonomic Treatment Publishing DTD v0 20100105//EN" "tax-treatment-NSO.dtd">
<tp:taxon-treatment xmlns:tp="http://www.plazi.org/taxpub"><tp:treatment-meta><kwd-group><label>Taxon classification</label><kwd>
              <named-content content-type="kingdom">Plantae</named-content>
            </kwd><kwd>
              <named-content content-type="order">Malvales</named-content>
            </kwd><kwd>
              <named-content content-type="family">Malvaceae</named-content>
            </kwd></kwd-group><mixed-citation publication-type="journal"><person-group><name><surname>Dorr</surname><given-names>Laurence J.</given-names></name></person-group><article-title>﻿<italic><tp:taxon-name><tp:taxon-name-part taxon-name-part-type="genus" reg="Melhania">Melhania</tp:taxon-name-part> <tp:taxon-name-part taxon-name-part-type="species" reg="orriana">orriana</tp:taxon-name-part></tp:taxon-name></italic> (<tp:taxon-name><tp:taxon-name-part taxon-name-part-type="family">Malvaceae</tp:taxon-name-part></tp:taxon-name>, <tp:taxon-name><tp:taxon-name-part taxon-name-part-type="subfamily">Dombeyoideae</tp:taxon-name-part></tp:taxon-name>), a new species from Somalia</article-title><source>PhytoKeys</source><day>24</day><month>09</month><year>2025</year><volume>263</volume><fpage>129</fpage><lpage>133</lpage><pub-id pub-id-type="doi">10.3897/phytokeys.263.163436</pub-id></mixed-citation></tp:treatment-meta><tp:nomenclature><label>﻿</label><tp:taxon-name><object-id xmlns:xlink="http://www.w3.org/1999/xlink" content-type="arpha" xlink:type="simple">2C0E9F8B-1058-5091-90B2-0E3914E824EE</object-id>
            <tp:taxon-name-part taxon-name-part-type="genus" reg="Melhania">Melhania</tp:taxon-name-part>
            <tp:taxon-name-part taxon-name-part-type="species" reg="orriana">orriana</tp:taxon-name-part>
            <object-id xmlns:xlink="http://www.w3.org/1999/xlink" content-type="ipni" xlink:type="simple">urn:lsid:ipni.org:names:77369657-1</object-id>
          </tp:taxon-name><tp:taxon-authority>Dorr</tp:taxon-authority><tp:taxon-status xmlns:xlink="http://www.w3.org/1999/xlink" xlink:type="simple">sp. nov.</tp:taxon-status><xref ref-type="fig" rid="F1">Fig. 1</xref></tp:nomenclature><tp:treatment-sec sec-type="diagnosis" id="SECID0EYBAC"><title>Diagnosis.</title><p><italic><tp:taxon-name><tp:taxon-name-part taxon-name-part-type="genus" reg="Melhania">Melhania</tp:taxon-name-part> <tp:taxon-name-part taxon-name-part-type="species" reg="orriana">orriana</tp:taxon-name-part></tp:taxon-name></italic>, with its elliptic-oblong, strap-shaped leaves and long, persistent stipules, is superficially similar to <italic><tp:taxon-name><tp:taxon-name-part taxon-name-part-type="genus" reg="Melhania">M.</tp:taxon-name-part> <tp:taxon-name-part taxon-name-part-type="species" reg="stipulosa">stipulosa</tp:taxon-name-part></tp:taxon-name></italic> J.R.I. Wood, but its leaf blade margin is crenulate or obscurely to conspicuously sinuate (versus entire and only obscurely sinuate toward the apex), its inflorescences are 2–3(–4)-flowered (versus solitary), and its epicalyx bracts in fruit are ovate with truncate to shallowly cordate bases (versus ovate with noticeably cordate bases) and dull pink (versus yellow green).</p><fig id="F1" position="float" orientation="portrait"><object-id xmlns:xlink="http://www.w3.org/1999/xlink" content-type="doi" xlink:type="simple">10.3897/phytokeys.263.163436.figure1</object-id><object-id xmlns:xlink="http://www.w3.org/1999/xlink" content-type="arpha" xlink:type="simple">FF032D21-6C33-573C-B7A6-9A9DF593D4D1</object-id><label>Figure 1.</label><caption><p><italic><tp:taxon-name><tp:taxon-name-part taxon-name-part-type="genus" reg="Melhania">Melhania</tp:taxon-name-part> <tp:taxon-name-part taxon-name-part-type="species" reg="orriana">orriana</tp:taxon-name-part></tp:taxon-name></italic> Dorr, sp. nov. A. Habit; B. Flower bud; C. Flower at anthesis showing epicalyx lobes, sepals, and petals; D. Petal, staminode, and anther, the last two briefly joined at base; E. Flower in fruit showing the persistent corolla; F. Flower in fruit with petals removed showing 5-loculed ovary; G. Epicalyx bract in fruit; H. Seeds (Vouchers: A–D from <italic>Thulin &amp; Abdi M. Dahir 6445</italic> (K); E–H from <italic>Thulin &amp; Abdi M. Dahir 6748</italic> (K)).</p></caption><graphic xmlns:xlink="http://www.w3.org/1999/xlink" xlink:href="phytokeys-263-129_article-163436__-g001.jpg" position="float" orientation="portrait" xlink:type="simple" id="oo_1423310.jpg"><uri content-type="original_file" xlink:type="simple">https://binary.pensoft.net/fig/1423310</uri></graphic></fig></tp:treatment-sec><tp:treatment-sec sec-type="material" id="SECID0EQDAC"><title>Type.</title><p>Somalia • Hiran: 2.5 km on road between Ceel Baraf and Aadan Yabaal, <named-content xmlns:xlink="http://www.w3.org/1999/xlink" content-type="dwc:verbatimCoordinates" xlink:type="simple"><named-content content-type="geo-json" specific-use="{&#34;type&#34;:&#34;Point&#34;,&#34;coordinates&#34;:[45.766667,3.516667]}" id="NCID0EZDAC" xlink:type="simple">3°31'N, 45°46'E</named-content></named-content>, 125 m elev., 23 May 1989 (fl, fr), <italic>M. Thulin &amp; Abdi M. Dahir 6445</italic> (holotype: K!; isotype: UPS [V-048644]-n.v.).</p></tp:treatment-sec><tp:treatment-sec sec-type="description" id="SECID0EAEAC"><title>Description.</title><p>Perennial herbs or shrublets, 6–8 cm tall; stems decumbent or ascending, unfurled leaves whitish pubescent; taproots woody, small, slender, to ca. 6 cm long. Leaves clustered near the tips of the branches, internodes very short, leaf blades elliptic-oblong (strap shaped), 2.2–5 × 0.4–1.1 cm, apex broadly acute, almost truncate, shortly apiculate, base attenuate to cuneate, margin crenulate or obscurely to conspicuously sinuate, often appearing cinereous from above before leaf is fully mature, discolorous, yellow-green, and densely stellate-tomentose above; cinereous and densely stellate-tomentose below with some stellate hairs with dark centers; petioles slender, thickened apically, 0.6–1.5(–2) cm long, densely stellate-tomentose, rays spreading and some hairs stalked; stipules acicular or filiform, 5–10 mm long, sparingly stellate pubescent, often reddish turning black, persistent. Inflorescences axillary, 2–3(–4)-flowered cymes; peduncles slender, almost filiform, to 1.5 cm long at anthesis and to 2.5 cm long in fruit, stellate pubescent with rays spreading and some hairs stalked; pedicels filiform, 2–4 mm long, stellate pubescent with rays spreading and some hairs stalked. Epicalyx bracts 3, in bud ovate, base truncate to shallowly cordate, apex rounded, ca. 3 × 4 mm (height × width) and cinereous-tomentose, in fruit more broadly accrescent, 9–12 × 12–19 mm (height × width) and stellate-puberulent, membranous, and dull pink. Sepals 5, lanceolate, almost free, at anthesis ca. 4 × 1.5 mm, stellate pubescent, in fruit accrescent, ca. 5 × 2 mm, membranous, stellate pubescent. Petals 5, narrowly obovate, slightly oblique, 4–5 × 3 mm, pale yellow, persisting in fruit. Stamens 5, ca. 3 mm long, anthers lanceolate; staminodes 5, ligulate, ca. 3–3.5 mm long (slightly exceeding stamens in length); stamens and staminodes briefly joined into a tube at base. Ovary globose, 5-locular, ca. 4 × 4 mm, stellate pubescent; style 1; stigma lobes 5. Capsules eventually nutant, enclosed by the accrescent epicalyx bracts, globose, 5–7 × 5–6 mm, stellate pubescent, 5-valved, each locule with 2 seeds; seeds obtrigonous, ca. 2 × 1.5 mm, brown, smooth or inconspicuously tuberculate.</p></tp:treatment-sec><tp:treatment-sec sec-type="etymology" id="SECID0EFEAC"><title>Etymology.</title><p>The specific epithet honors Blair D. Orr, who, from 1982 to 1983 while employed by Interchurch Response, Luuq, Somalia, was a project and field forester for a forestry program in eight refugee camps. Subsequently, he entered academia, and following four years teaching at the University of the South, Sewanee, Tennessee, USA, he was for several decades a professor of Forest Resources &amp; Environmental Science and director of Peace Corps Programs at Michigan Technological University, Houghton, Michigan, USA, until his retirement in 2022.</p></tp:treatment-sec><tp:treatment-sec sec-type="distribution" id="SECID0EKEAC"><title>Distribution and habitat.</title><p>Endemic to central and southern Somalia, where it is found on deep sandy soil, including on fixed dunes of orange or white sand in Acacia-Dichrostachys bushland; 50–125 m elev.</p></tp:treatment-sec><tp:treatment-sec sec-type="material" id="SECID0EPEAC"><title>Additional material examined.</title><p>Somalia • <bold>Banaadir</bold>: Mogadishu, N edge of town near Guled Hotel, 1 Feb 1982 (fr), <italic>M. Thulin 4149</italic> (K). • <bold>Middle Shabelle</bold>: Shabeellaha Dhexe Region, 179 km NE of Mogadishu, on road to Harardere, 90 m elev., 25 Sep 1985 (fl), <italic>J.J. Lavranos &amp; S. Carter</italic> 23277 (K [K005052981], MO); • 16 km on road between Cadale and Ceeldheer (El Dere), 50 m elev., <named-content xmlns:xlink="http://www.w3.org/1999/xlink" content-type="dwc:verbatimCoordinates" xlink:type="simple"><named-content content-type="geo-json" specific-use="{&#34;type&#34;:&#34;Point&#34;,&#34;coordinates&#34;:[46.300000,2.916667]}" id="NCID0EAFAC" xlink:type="simple">2°55'N, 46°18'E</named-content></named-content>, 30 May 1989 (fl), <italic>M. Thulin &amp; Abdi M. Dahir 6748</italic> (K, UPS [V-048947]-n.v.).</p></tp:treatment-sec><tp:treatment-sec sec-type="discussion" id="SECID0EHFAC"><title>Discussion.</title><p>In addition to the morphological differences mentioned in the diagnosis, <italic><tp:taxon-name><tp:taxon-name-part taxon-name-part-type="genus" reg="Melhania">Melhania</tp:taxon-name-part> <tp:taxon-name-part taxon-name-part-type="species" reg="orriana">orriana</tp:taxon-name-part></tp:taxon-name></italic> differs from <italic><tp:taxon-name><tp:taxon-name-part taxon-name-part-type="genus" reg="Melhania">M.</tp:taxon-name-part> <tp:taxon-name-part taxon-name-part-type="species" reg="stipulosa">stipulosa</tp:taxon-name-part></tp:taxon-name></italic> in its distribution and ecology. While the new species evidently is restricted to sandy soil in <italic>Acacia–Dichrostachys</italic> bushland in central and southern Somalia at low elevations (50–125 m elev.), <italic><tp:taxon-name><tp:taxon-name-part taxon-name-part-type="genus" reg="Melhania">M.</tp:taxon-name-part> <tp:taxon-name-part taxon-name-part-type="species" reg="stipulosa">stipulosa</tp:taxon-name-part></tp:taxon-name></italic>, described from Yemen (<xref ref-type="bibr" rid="B7">Wood 1984</xref>), occurs in well-drained stony soil on exposed ridges and open bushland in the highlands (1200–2500 m elev.) of southwestern Arabia as well as in the highlands of Ethiopia and Somalia. Although the infrageneric classification of <italic><tp:taxon-name><tp:taxon-name-part taxon-name-part-type="genus" reg="Melhania">Melhania</tp:taxon-name-part></tp:taxon-name></italic> needs revision (see <xref ref-type="bibr" rid="B2">Cheek and Dorr 2007</xref>), both species, with their conspicuous ovate epicalyx bracts that are accrescent and membranous in fruit, would fit in <tp:taxon-name><tp:taxon-name-part taxon-name-part-type="genus" reg="Melhania">M.</tp:taxon-name-part> <tp:taxon-name-part taxon-name-part-type="infraspecific-rank">subgen.</tp:taxon-name-part> <tp:taxon-name-part taxon-name-part-type="subgenus" reg="Hymenonephros">Hymenonephros</tp:taxon-name-part></tp:taxon-name> K. Schum. <italic><tp:taxon-name><tp:taxon-name-part taxon-name-part-type="genus" reg="Melhania">Melhania</tp:taxon-name-part> <tp:taxon-name-part taxon-name-part-type="species" reg="orriana">orriana</tp:taxon-name-part></tp:taxon-name></italic> also differs from the superficially similar <italic><tp:taxon-name><tp:taxon-name-part taxon-name-part-type="genus" reg="Melhania">M.</tp:taxon-name-part> <tp:taxon-name-part taxon-name-part-type="species" reg="muricata">muricata</tp:taxon-name-part></tp:taxon-name></italic> Balf. f., described from Socotra but known also from the Arabian Peninsula, Kenya, and Somalia. <italic><tp:taxon-name><tp:taxon-name-part taxon-name-part-type="genus" reg="Melhania">Melhania</tp:taxon-name-part> <tp:taxon-name-part taxon-name-part-type="species" reg="muricata">muricata</tp:taxon-name-part></tp:taxon-name></italic> has shorter stipules and pedicels, and its seeds are conspicuously tuberculate.</p><p><xref ref-type="bibr" rid="B5">Thulin (1999)</xref> cited Thulin &amp; Abdi M. Dahir 6445, selected here as the type of <italic><tp:taxon-name><tp:taxon-name-part taxon-name-part-type="genus" reg="Melhania">Melhania</tp:taxon-name-part> <tp:taxon-name-part taxon-name-part-type="species" reg="orriana">orriana</tp:taxon-name-part></tp:taxon-name></italic>, as one of the collections he identified as <italic><tp:taxon-name><tp:taxon-name-part taxon-name-part-type="genus" reg="Melhania">M.</tp:taxon-name-part> <tp:taxon-name-part taxon-name-part-type="species" reg="coriacea">coriacea</tp:taxon-name-part></tp:taxon-name></italic>. However, these two species have very different habits. The latter, unlike the former, is a larger (6–15 cm tall), detritus-collecting subshrub. As circumscribed by <xref ref-type="bibr" rid="B5">Thulin (1999)</xref>, <italic><tp:taxon-name><tp:taxon-name-part taxon-name-part-type="genus" reg="Melhania">M.</tp:taxon-name-part> <tp:taxon-name-part taxon-name-part-type="species" reg="coriacea">coriacea</tp:taxon-name-part></tp:taxon-name></italic> was very variable in indumentum and in the size and shape of leaves and epicalyx bracts. Segregating the misplaced material as <italic><tp:taxon-name><tp:taxon-name-part taxon-name-part-type="genus" reg="Melhania">M.</tp:taxon-name-part> <tp:taxon-name-part taxon-name-part-type="species" reg="orriana">orriana</tp:taxon-name-part></tp:taxon-name></italic> does make both species much more homogeneous.</p><p><xref ref-type="bibr" rid="B5">Thulin (1999)</xref> also noted that <xref ref-type="bibr" rid="B3">Chiovenda (1929)</xref> originally stated that <italic><tp:taxon-name><tp:taxon-name-part taxon-name-part-type="genus" reg="Melhania">Melhania</tp:taxon-name-part> <tp:taxon-name-part taxon-name-part-type="species" reg="coriacea">coriacea</tp:taxon-name-part></tp:taxon-name></italic> was unique within the genus in having a 3-carpellate ovary and consequently proposed a new subgenus, <tp:taxon-name><tp:taxon-name-part taxon-name-part-type="genus" reg="Melhania">M.</tp:taxon-name-part> <tp:taxon-name-part taxon-name-part-type="infraspecific-rank">subgen.</tp:taxon-name-part> <tp:taxon-name-part taxon-name-part-type="subgenus" reg="Trigynella">Trigynella</tp:taxon-name-part></tp:taxon-name> Chiov., to accommodate it. The material of <italic><tp:taxon-name><tp:taxon-name-part taxon-name-part-type="genus" reg="Melhania">M.</tp:taxon-name-part> <tp:taxon-name-part taxon-name-part-type="species" reg="coriacea">coriacea</tp:taxon-name-part></tp:taxon-name></italic> examined in this study is 5-carpellate, as are all other members of the genus. One can only assume, as did <xref ref-type="bibr" rid="B5">Thulin (1999)</xref>, that Chiovenda misinterpreted the holotype, the only specimen known to him.</p></tp:treatment-sec><ref-list><ref id="B7"><mixed-citation xmlns:xlink="http://www.w3.org/1999/xlink" xlink:type="simple"><person-group><name name-style="western"><surname>Wood</surname><given-names>JRI</given-names></name></person-group> (<year>1984</year>) <article-title>Eight new species and taxonomic notes on the flora of Yemen.</article-title><source>Kew Bulletin</source><volume>39</volume>(<issue>1</issue>): <fpage>123</fpage>–<lpage>139</lpage>. <ext-link xlink:href="10.2307/4107860" ext-link-type="doi" xlink:type="simple">https://doi.org/10.2307/4107860</ext-link></mixed-citation></ref><ref id="B2"><mixed-citation xmlns:xlink="http://www.w3.org/1999/xlink" xlink:type="simple"><person-group><name name-style="western"><surname>Cheek</surname><given-names>M</given-names></name><name name-style="western"><surname>Dorr</surname><given-names>L</given-names></name></person-group> (<year>2007</year>) <tp:taxon-name><tp:taxon-name-part taxon-name-part-type="family">Sterculiaceae</tp:taxon-name-part></tp:taxon-name>. In: Beentje H, Ghazanfar SA (Еds) Flora of Tropical East Africa. Royal Botanic Gardens, Kew, 1–134.</mixed-citation></ref><ref id="B5"><mixed-citation xmlns:xlink="http://www.w3.org/1999/xlink" xlink:type="simple"><person-group><name name-style="western"><surname>Thulin</surname><given-names>M</given-names></name></person-group> (<year>1999</year>) <tp:taxon-name><tp:taxon-name-part taxon-name-part-type="family">Sterculiaceae</tp:taxon-name-part></tp:taxon-name>. In: Thulin M (Еd.) Flora of Somalia, Vol. 2. <tp:taxon-name><tp:taxon-name-part taxon-name-part-type="division">Angiospermae</tp:taxon-name-part></tp:taxon-name> (<tp:taxon-name><tp:taxon-name-part taxon-name-part-type="family">Tiliaceae</tp:taxon-name-part></tp:taxon-name>-<tp:taxon-name><tp:taxon-name-part taxon-name-part-type="family">Apiaceae</tp:taxon-name-part></tp:taxon-name>). Royal Botanic Gardens, Kew, 21–38.</mixed-citation></ref><ref id="B3"><mixed-citation xmlns:xlink="http://www.w3.org/1999/xlink" xlink:type="simple"><person-group><name name-style="western"><surname>Chiovenda</surname><given-names>E</given-names></name></person-group> (<year>1929</year>) <tp:taxon-name><tp:taxon-name-part taxon-name-part-type="family">Sterculiaceae</tp:taxon-name-part></tp:taxon-name>. Flora Somala, Vol. 1. Sindacato Italiano Arti Grafiche-Editore, Roma, 103–105.</mixed-citation></ref></ref-list></tp:taxon-treatment>
